# Supplementary material for: Proteogenomic characterization of difficult-to-treat breast cancer with tumor cells enriched through laser microdissection
Source: Breast Cancer Res. 2024 May 14;26:76. doi: 10.1186/s13058-024-01835-4 (PMC11094977; doi:10.1186/s13058-024-01835-4)
Supplement: Supplementary file 8 — Additional file 8. Table S1. Subtypes and Gene set enrichment analysis. (A) Contingency table comparing PCA-PAM50 and IHC subtypes. (B) Annotation of the differentially expressed genes between LMD and TCGA LumA samples. (C) Gene Set Enrichment Analyses highlight sets of immune-related pathways significantly down-regulated in LMD LumA tumors. [file 13058_2024_1835_MOESM8_ESM.xlsx]

## Sheet: S1A
Patient_ID	DX_YEAR	IDX.AGE	GENDER	RACE	ETHNICITY	MENOPAUSAL.STATUS.NEAREST.IDX	MENOPAUSE_AGE	AJCC.STAGE	AJCC_STAGE_EDITION	POSITIVE_LN	NEGATIVE_LN	LATERALITY	BMI	HIGHEST.GRADE	ER_RESULT	PR_RESULT	HER2_IHC_RESULT	HER2_RATIO	HER2_MEAN_COPY	KI67_RESULT	Recurrence	HISTOLOGY	PRE.STAGE.T	PRE.STAGE.N	PRE.STAGE.M	Genomics	Transcriptomics	Proteomics	Phosphoproteomics	DRUG_NAME_CLEANED	Chemotherapy	HormoneTherapy	HER2+TargetedTherapy	RadiationTherapy	OS	OS.time	PFI	PFI.time	IHC	PCA.PAM50	Proteome.Clusters	Phosphoproteome.Clusters	Notes
Patient_1	2001	58	Female	Other - Hispanic (other); Unknown	Hispanic or Latino	Post-menopausal	50	IIB	Edition 5	1	11	Left	26.25	G3	1-5	0	3+	4.6	NA	5	No	IDC	T2	N1	MX	no	Yes	Yes	no	Tamoxifen; Anastrozole; Doxorubicin; Cyclophosphamide; Paclitaxel	Yes	Yes	No	Unknown	0	6748	0	6748	LB2	LumB	LumB_enriched
Patient_2	2002	48	Female	White	Not reported / Unknown	Pre-menopausal	48	IIIB	Edition 5	19	11	Right	21.92	G2	0	0	0	1.3	NA	10	Yes	IDC	T2	N3	MX	Yes	Yes	Yes	no	Anastrozole	No	Yes	No	Yes	1	973	1	929	TN	Basal	Basal_enriched
Patient_3	2003	66	Female	White	Not reported / Unknown	Post-menopausal	50	IIA	Edition 6	1	0	Left	25.09	G3	0	0	0	1.3	NA	5	No	Metaplastic Carcinoma	T2	N0(i+)	MX	Yes	Yes	Yes	Yes	Cyclophosphamide; Doxorubicin; Paclitaxel	Yes	No	No	Yes	0	4939	0	4939	TN	Basal	Basal_enriched	Basal_2
Patient_4	2003	40	Female	Black or African American	Not reported / Unknown	Pre-menopausal	NA	IIA	Edition 6	0	1	Left	27.43	G3	0	0	0	NA	NA	15	Yes	IDC	T2	N0	M0	Yes	Yes	Yes	no	Doxorubicin; Cyclophosphamide; Tamoxifen	Yes	Yes	No	Unknown	1	754	1	371	TN	Basal	Basal_enriched
Patient_5	2003	83	Female	White	Not reported / Unknown	Post-menopausal	52	IIA	Edition 6	0	10	Right	21.09	G3	0	0	Positive	2.2	NA	NA	Yes	IDC	T2	N0	MX	no	Yes	Yes	no	Unknown	Unknown	Unknown	Unknown	Unknown	1	528	1	233	Her2+	Her2	Basal_enriched
Patient_6	2003	40	Female	White	Not reported / Unknown	Pre-menopausal	NA	IV	Edition 7	0	NA	Left	31.45	Unknown	Positive	Positive	1+	1.5	NA	Positive	Yes	Unknown	T2	NX	M1	Yes	Yes	Yes	no	Tamoxifen; Anastrozole	No	Yes	No	Unknown	1	2706	1	2580	LB1	LumA	LumA_enriched
Patient_7	2003	42	Female	White	Not reported / Unknown	Pre-menopausal	NA	IIA	Edition 6	0	4	Right	19.85	G2	50-100	6-50	3+	1.7	NA	15	No	IDC	T2	N0	M0	no	Yes	Yes	no	Doxorubicin; Cyclophosphamide; Tamoxifen	Yes	Yes	No	Yes	0	4831	0	4831	LB2	LumA	LumA_enriched
Patient_8	2004	41	Female	White	Not reported / Unknown	Pre-menopausal	NA	I	NA	0	NA	Right	22.59	G3	0	0	2+	2.4	NA	NA	No	IDC	T1	N0	MX	Yes	Yes	Yes	Yes	Doxorubicin; Cyclophosphamide; Trastuzumab; Paclitaxel	Yes	No	Yes	Yes	0	3579	0	3579	Her2+	Basal	Basal_enriched	Basal_2
Patient_9	2004	74	Female	Asian	Not reported / Unknown	Post-menopausal	42	I	Edition 6	0	4	Right	21.30	G3	0	0	3+	4.1	NA	50-100	No	IDC	T1	N0	MX	Yes	Yes	Yes	no	Unknown	Unknown	Unknown	Unknown	Yes	1	5840	0	5840	Her2+	Basal	LumA_enriched
Patient_10	2004	47	Female	White	Not reported / Unknown	Pre-menopausal	48	IIA	Edition 6	1	3	Right	30.20	G3	0	0	1+	2.24	2.75	65	No	IDC	T2	N0(i+)	M0	Yes	Yes	Yes	Yes	Cyclophosphamide; Doxorubicin; Docetaxel	Yes	No	No	Unknown	1	5059	0	5059	TN	Basal	Basal_enriched	Basal_1
Patient_11	2004	49	Female	White	Not reported / Unknown	Pre-menopausal	NA	IIA	Edition 6	0	3	Right	26.15	G3	0	0	1+	1	NA	18568	No	IDC	T2	N0	M0	Yes	Yes	Yes	Yes	Cyclophosphamide; Doxorubicin; Paclitaxel	Yes	No	No	Yes	0	4347	0	4347	TN	Basal	Basal_enriched	Basal_2
Patient_12	2004	57	Female	White	Not reported / Unknown	Unknown	NA	IIA	Edition 6	0	5	Left	25.70	G3	0	0	2+	1	NA	3	No	IDC	T2	N0	M0	no	Yes	Yes	no	Cyclophosphamide; Doxorubicin	Yes	No	No	Unknown	1	2746	0	2746	TN	Basal	Basal_enriched
Patient_13	2004	44	Female	White	Not reported / Unknown	Pre-menopausal	NA	IIIC	Edition 6	10	12	Left	23.41	G3	0	0	3+	3.3	NA	25	No	IDC	T1	N3	MX	Yes	Yes	Yes	no	Cyclophosphamide; Doxorubicin; Paclitaxel; Trastuzumab; Zoledronic Acid	Yes	No	Yes	Yes	0	4629	0	4629	Her2+	Her2	LumA_enriched
Patient_14	2004	63	Female	White	Not reported / Unknown	Surgically menopausal	38	IIA	Edition 6	0	3	Left	33.82	G3	50-100	50-100	Positive	3	NA	NA	Yes	IDC	T2	N0	M0	Yes	Yes	Yes	Yes	Doxorubicin; Cyclophosphamide; Tamoxifen; Docetaxel; Carboplatin; Trastuzumab; Letrozole	Yes	Yes	Yes	Yes	1	4435	1	3347	LB2	Her2	LumA_enriched	Her2_enriched
Patient_15	2004	44	Female	White	Not reported / Unknown	Pre-menopausal	NA	IIA	Edition 6	3	8	Left	42.51	Unknown	35	50	1+	1.1100000000000001	NA	0	No	IDC	T1	N1	M0	Yes	Yes	Yes	Yes	Cyclophosphamide; Doxorubicin; Paclitaxel; Tamoxifen; Exemestane	Yes	Yes	No	Unknown	0	5280	0	5280	LA	LumA	LumA_enriched	LumA_enriched
Patient_16	2004	73	Female	White	Not reported / Unknown	Post-menopausal	52	IIIC	Edition 6	12	3	Left	25.50	G1	80	80	2+	1.3	NA	1-10	Yes	IDC	T4b	N3	MX	Yes	Yes	Yes	Yes	Anastrozole	No	Yes	No	Yes	1	2348	1	70	LA	LumA	LumA_enriched	LumA_enriched
Patient_17	2004	54	Female	Asian	Not reported / Unknown	Post-menopausal	50	IIB	Edition 6	0	16	Left	29.12	G1	60	85	0	NA	NA	1-10	Yes	ILC	T3	N0	M0	Yes	Yes	Yes	no	Doxorubicin; Cyclophosphamide; Paclitaxel; Tamoxifen; Anastrozole	Yes	Yes	No	Unknown	0	5663	1	4513	LA	LumA	LumA_enriched
Patient_18	2004	69	Female	Asian	Not reported / Unknown	Post-menopausal	52	IIIA	Edition 6	5	5	Right	29	G2	100	60	2+	1.1	NA	20	No	IDC	T1	N2	M0	Yes	Yes	Yes	Yes	Cyclophosphamide; Doxorubicin; Paclitaxel; Anastrozole	Yes	Yes	No	Yes	0	5623	0	5623	LB1	LumA	LumA_enriched	LumA_enriched
Patient_19	2004	36	Female	Black or African American	Not reported / Unknown	Pre-menopausal	37	I	Edition 6	0	1	Left	26.94	G2	50-100	50-100	3+	1.1	NA	20	No	IDC	T1	N0	MX	Yes	Yes	Yes	Yes	Paclitaxel; Doxorubicin; Cyclophosphamide; Tamoxifen; Anastrozole	Yes	Yes	No	Yes	0	5767	0	5767	LB2	LumB	LumA_enriched	LumA_enriched
Patient_20	2005	56	Female	White	Not reported / Unknown	Post-menopausal	54	I	Edition 6	0	3	Left	31.79	G3	0	0	Not reported / Unknown	1.2	NA	Not reported / Unknown	Yes	IDC	T1c	N0	MX	Yes	Yes	Yes	Yes	Doxorubicin; Cyclophosphamide; Docetaxel	Yes	No	No	Yes	0	2220	1	1835	TN	Basal	Basal_enriched	Basal_2
Patient_21	2005	48	Female	Black or African American	Not Hispanic or Latino	Surgically menopausal	30	IIA	Edition 6	0	2	Left	35.20	G3	Negative	Negative	2+	1	NA	Not reported / Unknown	No	IDC	T2	N0	M0	Yes	Yes	Yes	no	Doxorubicin; Cyclophosphamide; Paclitaxel; Trastuzumab; Anastrozole	Yes	Yes	Yes	Yes	0	5152	0	5152	TN	Basal	Basal_enriched
Patient_22	2005	50	Female	White	Not reported / Unknown	Pre-menopausal	NA	IIB	Edition 6	1	18	Right	24.74	G2	0	0	3+	4.2	NA	40	No	Apocrine Carcinoma	T2	N1mi	MX	Yes	Yes	Yes	no	Cyclophosphamide; Doxorubicin; Trastuzumab; Paclitaxel	Yes	No	Yes	Unknown	0	5087	0	5087	Her2+	Her2	LumA_enriched
Patient_23	2005	73	Female	White	Not reported / Unknown	Post-menopausal	48	IIA	Edition 6	1	0	Right	26.43	G2	99	7	2+	0.86	4.2	5	No	IDC	T2	N0(i+)	M0	no	Yes	Yes	no	Tamoxifen	No	Yes	No	Unknown	1	158	0	158	LA	LumA	LumB_enriched
Patient_24	2005	66	Female	White	Not reported / Unknown	Post-menopausal	54	I	Edition 6	0	5	Right	23	G1	95	70	1+	1.1	NA	1-10	No	IDC	T1	N0	MX	Yes	Yes	Yes	Yes	Anastrozole	No	Yes	No	Yes	0	5482	0	5482	LA	LumA	LumA_enriched	LumA_enriched
Patient_25	2005	42	Female	Black or African American	Not reported / Unknown	Pre-menopausal	NA	IIB	Edition 6	2	14	Right	35.25	G2	60	1-5	1+	1.5	NA	10	No	ILC	T2	N1	M0	Yes	Yes	Yes	Yes	Doxorubicin; Cyclophosphamide; Paclitaxel; Tamoxifen	Yes	Yes	No	Yes	0	5368	0	5368	LA	LumA	LumA_enriched	LumA_enriched
Patient_26	2005	56	Female	White	Not reported / Unknown	Post-menopausal	56	IIB	Edition 6	2	13	Right	25.50	G2	95	60	2+	1	NA	5	No	IDC	T2	N1a	MX	Yes	Yes	Yes	no	Doxorubicin; Cyclophosphamide; Paclitaxel; Anastrozole; Tamoxifen	Yes	Yes	No	Yes	0	5122	0	5122	LA	LumA	LumA_enriched
Patient_27	2005	57	Female	White	Not reported / Unknown	Post-menopausal	53	IIA	Edition 6	0	9	Right	36.27	Unknown	100	90	2+	1	NA	5	No	IDC	T2	N0	MX	Yes	Yes	Yes	no	Doxorubicin; Cyclophosphamide; Anastrozole	Yes	Yes	No	Unknown	0	4961	0	4961	LA	LumA	LumA_enriched
Patient_28	2005	75	Female	Black or African American	Not Hispanic or Latino	Post-menopausal	50	I	Edition 6	0	1	Left	25.60	G2	100	10	1+	1.2	NA	10	No	Apocrine Carcinoma	T1c	N0	MX	Yes	Yes	Yes	no	Anastrozole; Tamoxifen	No	Yes	No	Unknown	0	3967	0	3967	LA	LumB	LumB_enriched
Patient_29	2006	41	Female	Black or African American	Not Hispanic or Latino	Pre-menopausal	46	IIA	Edition 6	0	1	Right	30.62	G3	0	0	2+	1.1	NA	Not reported / Unknown	No	IDC	T2	N0	MX	no	Yes	Yes	Yes	Unknown	Unknown	Unknown	Unknown	Unknown	0	4760	0	4760	TN	Basal	Basal_enriched	Basal_1
Patient_30	2006	37	Female	White	Not reported / Unknown	Pre-menopausal	NA	IIA	Edition 6	0	2	Left	25.50	G3	0	1-5	3+	2.66	7.8	20	No	IDC	T2	N0	MX	Yes	Yes	Yes	Yes	Unknown	Unknown	Unknown	Unknown	Unknown	0	4922	0	4922	Her2+	Her2	Basal_enriched	Her2_enriched
Patient_31	2006	49	Female	White	Not Hispanic or Latino	Pre-menopausal	50	I	Edition 6	0	7	Right	30.60	G3	0	0	3+	NA	NA	70	No	IDC	T1c	N0	M0	Yes	Yes	Yes	Yes	Doxorubicin; Cyclophosphamide; Paclitaxel; Trastuzumab	Yes	No	Yes	Unknown	0	1827	0	1827	Her2+	Her2	Basal_enriched	Her2_enriched
Patient_32	2006	52	Female	White	Not reported / Unknown	Pre-menopausal	NA	IIA	Edition 6	0	2	Left	37.80	G3	10-100	Negative	3+	NA	NA	Not reported / Unknown	No	IDC	T2	N0	M0	Yes	Yes	Yes	Yes	Cyclophosphamide; Doxorubicin; Paclitaxel; Trastuzumab; Letrozole; Tamoxifen	Yes	Yes	Yes	Yes	0	4499	0	4499	LB2	Her2	Basal_enriched	LumA_enriched
Patient_33	2006	69	Female	White	Not reported / Unknown	Post-menopausal	48	IIB	Edition 6	2	7	Left	26.88	G2	100	80	1+	1.0900000000000001	1.82	3	No	IDC	T2	N1mi	MX	Yes	Yes	Yes	Yes	Anastrozole	No	Yes	No	Unknown	0	5140	0	5140	LA	LumA	LumA_enriched	LumA_enriched
Patient_34	2006	63	Female	White	Not reported / Unknown	Post-menopausal	49	I	Edition 6	3	2	Right	22.30	Unknown	100	55	2+	1.2	NA	1-10	No	IDC	T1c	N0(i+)	MX	Yes	Yes	Yes	Yes	Cyclophosphamide; Doxorubicin; Anastrozole; Letrozole	Yes	Yes	No	Unknown	1	815	0	815	LA	LumA	LumA_enriched	LumA_enriched
Patient_35	2006	86	Female	White	Not reported / Unknown	Post-menopausal	47	I	Edition 6	0	5	Left	22.59	G1	98	0	2+	1.2	NA	45301	Yes	Mixed	T1c	N0	MX	Yes	Yes	Yes	no	Tamoxifen	No	Yes	No	Unknown	1	3429	1	2780	LA	LumA	LumA_enriched
Patient_36	2006	70	Female	White	Not reported / Unknown	Post-menopausal	47	I	Edition 6	0	3	Right	25	G2	100	50	2+	1.7	NA	1-5	No	ILC	T1c	N0	MX	Yes	Yes	no	no	Anastrozole	No	Yes	No	Unknown	1	1404	0	1404	LA	LumA
Patient_37	2006	66	Female	White	Not reported / Unknown	Post-menopausal	46	IIA	Edition 7	1	6	Left	28.34	G2	90	4	1+	NA	NA	20	No	IDC	T2	N0(i+)	M0	Yes	Yes	Yes	no	Anastrozole	No	Yes	No	Unknown	0	4885	0	4885	LB1	LumA	LumB_enriched
Patient_38	2006	63	Female	White	Not reported / Unknown	Post-menopausal	52	IV	Edition 6	8	1	Right	31.20	Unknown	95	10	2+	1.02	1.43	60	Yes	IDC	T2	N2a	M1	Yes	Yes	Yes	no	Anastrozole; Fulvestrant	No	Yes	No	Unknown	1	825	1	48	LB1	LumA	LumB_enriched
Patient_39	2006	37	Female	Black or African American	Not reported / Unknown	Pre-menopausal	41	IIIA	Edition 6	9	5	Right	22.60	Unknown	20	1-4	1+	1.1	NA	51-100	No	IDC	T3	N2a	MX	Yes	Yes	Yes	no	Doxorubicin; Cyclophosphamide; Paclitaxel; Gemcitabine; Tamoxifen; Anastrozole; Zoledronic Acid	Yes	Yes	No	Yes	0	5220	0	5220	LB1	LumB	Basal_enriched
Patient_40	2006	75	Female	White	Not reported / Unknown	Post-menopausal	53	IIIA	Edition 6	9	19	Left	31.64	G3	90	90	2+	3.1	NA	20	Yes	IDC	T2	N2a	MX	Yes	Yes	Yes	no	Doxorubicin; Cyclophosphamide; Docetaxel; Trastuzumab; Anastrozole	Yes	Yes	Yes	Unknown	1	4528	1	2633	LB2	LumB	LumB_enriched
Patient_41	2007	36	Female	White	Not reported / Unknown	Pre-menopausal	NA	IIA	Edition 6	0	1	Left	27.45	G3	Negative	Negative	3+	5.43	NA	25	No	IDC	T2	N0	M0	Yes	Yes	Yes	Yes	Cyclophosphamide; Doxorubicin; Trastuzumab; Paclitaxel	Yes	No	Yes	Unknown	0	4477	0	4477	Her2+	Her2	Basal_enriched	Her2_enriched
Patient_42	2007	62	Female	White	Not reported / Unknown	Post-menopausal	53	I	Edition 6	0	1	Right	36.30	G1	100	75	1+	NA	4.1	Negative	No	IDC	T1c	N0	MX	Yes	Yes	Yes	no	Doxorubicin; Cyclophosphamide; Docetaxel; Letrozole; Anastrozole	Yes	Yes	No	Yes	0	3777	0	3777	LA	LumA	LumA_enriched
Patient_43	2007	61	Female	White	Not reported / Unknown	Post-menopausal	54	IA	Edition 7	2	0	Right	20.30	G2	90	10	0	NA	NA	15	No	IDC	T1C	N0(i+)	MX	Yes	Yes	Yes	Yes	Doxorubicin; Cyclophosphamide	Yes	No	No	Unknown	0	812	0	812	LB1	LumA	LumA_enriched	LumA_enriched
Patient_44	2007	45	Female	White	Not Hispanic or Latino	Pre-menopausal	51	IIIA	Edition 6	2	9	Left	25.53	G3	90	90	3+	NA	NA	80	No	IDC	T3	N1	M0	Yes	Yes	Yes	Yes	Doxorubicin; Cyclophosphamide; Paclitaxel; Trastuzumab; Tamoxifen; Anastrozole	Yes	Yes	Yes	Yes	0	3710	0	3710	LB2	LumA	LumA_enriched	Her2_enriched
Patient_45	2007	62	Female	White	Not Hispanic or Latino	Post-menopausal	54	IIIA	Edition 6	1	13	Left	26.77	G2	80	40	Not reported / Unknown	4.8	NA	Not reported / Unknown	No	ILC	T3	N1	MX	Yes	Yes	Yes	no	Doxorubicin; Cyclophosphamide; Docetaxel; Trastuzumab; Anastrozole; Tamoxifen	Yes	Yes	Yes	Yes	0	4513	0	4513	LB2	LumA	LumA_enriched
Patient_46	2007	54	Female	White	Not reported / Unknown	Surgically menopausal	NA	IIB	Edition 6	2	17	Left	40.67	Unknown	95	0	Not reported / Unknown	2.8	NA	Not reported / Unknown	Unknown	Mixed	T2	N1	MX	Yes	Yes	no	no	Docetaxel; Cyclophosphamide; Trastuzumab; Anastrozole	Yes	Yes	Yes	Unknown	NA	NA	NA	NA	LB2	LumA
Patient_47	2007	78	Male	White	Not reported / Unknown	male	NA	IB	Edition 7	1	0	Left	30.13	G2	90	80	0	NA	NA	15	No	IDC	T1C	N0(i+)	M0	Yes	Yes	Yes	no	Tamoxifen	No	Yes	No	Unknown	1	1849	0	1849	LB1	LumB	LumB_enriched
Patient_48	2008	35	Female	Asian; Black or African American	Not Hispanic or Latino	Pre-menopausal	NA	IIA	Edition 6	0	7	Left	29.26	G3	Negative	Negative	Negative	NA	NA	90	No	IDC	T2	N0	M0	Yes	Yes	Yes	Yes	Doxorubicin; Cyclophosphamide; Paclitaxel	Yes	No	No	Unknown	0	2753	0	2753	TN	Basal	Basal_enriched	Basal_1
Patient_49	2008	35	Female	White	Not Hispanic or Latino	Pre-menopausal	NA	IA	Edition 6	0	4	Right	26.96	G3	3	0	1+	NA	NA	24	No	IDC	T1C	N0	M0	Yes	Yes	Yes	Yes	Doxorubicin; Cyclophosphamide; Paclitaxel	Yes	No	No	Unknown	0	4216	0	4216	TN	Basal	Basal_enriched	Basal_2
Patient_50	2008	58	Female	White	Not reported / Unknown	Unknown	NA	IIIA	Edition 6	5	29	Left	35.48	G3	0	0	0	NA	NA	70	No	IDC	T1c	N2a	MX	Yes	Yes	Yes	no	Paclitaxel; Bevacizumab; Doxorubicin; Cyclophosphamide	Yes	No	No	Yes	0	2947	0	2947	TN	Basal	Basal_enriched
Patient_51	2008	71	Female	Asian; Native Hawaiian or other Pacific Islander	Hispanic or Latino	Post-menopausal	49	I	Edition 6	1	2	Left	25.20	G3	0	0	0	1.32	NA	60	No	IDC	T1c	N0(i+)	M0	Yes	Yes	Yes	no	Cyclophosphamide; Doxorubicin	Yes	No	No	Yes	0	4435	0	4435	TN	Basal	Basal_enriched
Patient_52	2008	67	Female	White	Not reported / Unknown	Post-menopausal	NA	IIA	Edition 6	0	4	Left	28.68	G3	0	0	Not reported / Unknown	1.08	NA	Not reported / Unknown	Unknown	IDC	T2	N0	M0	no	Yes	Yes	no	Unknown	Unknown	Unknown	Unknown	Yes	NA	NA	NA	NA	TN	Basal	Basal_enriched
Patient_53	2008	60	Female	Black or African American	Not reported / Unknown	Post-menopausal	NA	IIA	NA	0	NA	Left	36.21	G3	0	0	0	1.17	NA	80	No	IDC	T2	N0	M0	Yes	Yes	Yes	no	Cyclophosphamide; Docetaxel	Yes	No	No	Unknown	0	4375	0	4375	TN	Basal	Basal_enriched
Patient_54	2008	59	Female	White	Not reported / Unknown	Post-menopausal	57	IIIA	Edition 7	7	17	Right	30.62	G3	0	0	0	NA	NA	56	Yes	IDC	T2	N2a	M0	Yes	Yes	Yes	no	Doxorubicin; Cyclophosphamide; Bevacizumab; Paclitaxel	Yes	No	No	Yes	0	4232	0	4232	TN	Basal	Basal_enriched
Patient_55	2008	45	Female	White	Not reported / Unknown	Pre-menopausal	46	IIA	Edition 6	4	1	Left	24.17	G3	0	0	0	1.05	NA	90	No	IDC	T2	N0(i+)	M0	Yes	Yes	Yes	no	Cyclophosphamide; Doxorubicin; Paclitaxel	Yes	No	No	Yes	0	3905	0	3489	TN	Basal	Basal_enriched
Patient_56	2008	50	Female	White	Hispanic or Latino	Post-menopausal	49	IIA	Edition 6	0	1	Left	35.70	G3	0	0	0	1.21	NA	45	Yes	IDC	T2	N0	M0	Yes	Yes	Yes	no	Doxorubicin; Cyclophosphamide; Paclitaxel	Yes	No	No	Unknown	1	750	1	381	TN	Basal	LumA_enriched
Patient_57	2008	47	Female	Black or African American	Not reported / Unknown	Pre-menopausal	NA	IIIA	Edition 6	1	17	Left	42.30	G3	Negative	Negative	0	1.18	NA	70	No	IDC	T3	N2	M0	Yes	Yes	no	no	Cyclophosphamide; Doxorubicin; Paclitaxel	Yes	No	No	Yes	0	4214	0	4214	TN	Basal
Patient_58	2008	76	Female	White	Ashkenazi Jewish descent	Post-menopausal	NA	IIA	Edition 6	0	2	Left	25.50	G3	0-1	0-1	3+	5.61	10.1	60	No	IDC	T2	N0	M0	Yes	Yes	Yes	Yes	Carboplatin; Trastuzumab; Docetaxel; Paclitaxel	Yes	No	Yes	Yes	1	1120	0	1120	Her2+	Her2	Basal_enriched	Her2_enriched
Patient_59	2008	51	Female	White	Not Hispanic or Latino	Pre-menopausal	51	IIIC	Edition 6	14	9	Left	23.71	G3	0	0	3+	NA	NA	34	No	IDC	T2	N3	M0	Yes	Yes	Yes	Yes	Doxorubicin; Cyclophosphamide; Docetaxel; Trastuzumab	Yes	No	Yes	Yes	0	4188	0	4188	Her2+	Her2	Basal_enriched	LumA_enriched
Patient_60	2008	65	Female	White	Not reported / Unknown	Post-menopausal	45	IA	Edition 7	0	2	Right	31.75	G2	95	82	2+	1.1	NA	9	No	Mixed	T1C	N0	M0	Yes	Yes	Yes	no	Unknown	Unknown	Unknown	Unknown	Unknown	0	1123	0	1123	LA	LumA	LumB_enriched
Patient_61	2008	58	Female	White	Not reported / Unknown	Post-menopausal	45	IIA	Edition 7	2	13	Right	33.65	G2	88	35	3+	NA	NA	20	No	Mixed	T1C	N1A	M0	Yes	Yes	Yes	Yes	Unknown	Unknown	Unknown	Unknown	Unknown	0	3914	0	3914	LB2	LumA	LumA_enriched	LumA_enriched
Patient_62	2008	49	Female	White	Not Hispanic or Latino	Pre-menopausal	54	IIA	Edition 6	0	3	Left	22.04	G3	95	2	1+	NA	NA	37	No	IDC	T2	N0	M0	Yes	Yes	Yes	Yes	Doxorubicin; Cyclophosphamide; Paclitaxel; Tamoxifen; Anastrozole; Exemestane	Yes	Yes	No	Unknown	0	4123	0	4123	LB1	LumB	Basal_enriched	LumA_enriched
Patient_63	2008	67	Female	White	Not reported / Unknown	Post-menopausal	NA	IA	Edition 7	0	2	Right	22.59	G2	90	5	1+	NA	NA	20	No	IDC	T1C	N0	M0	no	Yes	Yes	Yes	Docetaxel; Cyclophosphamide; Anastrozole; Letrozole	Yes	Yes	No	Unknown	0	3259	0	3259	LB1	LumB	LumB_enriched	Her2_enriched
Patient_64	2008	53	Female	White	Not reported / Unknown	Post-menopausal	52	IIA	Edition 6	0	1	Left	29.86	G3	100	10	3+	5.5	NA	45	No	IDC	T2	N0	M0	Yes	Yes	Yes	no	Cyclophosphamide; Doxorubicin; Trastuzumab; Paclitaxel; Tamoxifen; Anastrozole	Yes	Yes	Yes	Unknown	0	4402	0	4402	LB2	LumB	LumB_enriched
Patient_65	2009	58	Female	White	Not reported / Unknown	Post-menopausal	54	IIA	Edition 7	0	3	Left	29.75	G3	18	0	1+	NA	NA	92	No	Medullary Carcinoma	T2	N0	M0	no	Yes	Yes	Yes	Unknown	Unknown	Unknown	Unknown	Unknown	0	34	0	34	LB1	Basal	Basal_enriched	Basal_2
Patient_66	2009	44	Female	White	Not Hispanic or Latino	Pre-menopausal	45	IIB	Edition 6	1	9	Right	25.74	G3	95	0	1+	NA	NA	67	No	IDC	T2	N1mi	M0	Yes	Yes	Yes	no	Docetaxel; Doxorubicin; Cyclophosphamide; Tamoxifen; Letrozole	Yes	Yes	No	Yes	0	3856	0	3856	LB1	Basal	Basal_enriched
Patient_67	2009	67	Female	Black or African American	Not reported / Unknown	Post-menopausal	55	IIB	Edition 7	2	25	Right	40.90	G3	0	0	0	NA	NA	17	No	IDC	T2	N1A	M0	no	Yes	Yes	Yes	Doxorubicin; Cyclophosphamide; Paclitaxel	Yes	No	No	Yes	0	1260	0	1260	TN	Basal	Basal_enriched	Basal_1
Patient_68	2009	53	Female	Black or African American	Not Hispanic or Latino	Post-menopausal	45	I	Edition 6	2	2	Left	36.61	G3	0	0	0	0.6	NA	65	No	IDC	T1c	N0(i+)	M0	Yes	Yes	Yes	Yes	Doxorubicin; Cyclophosphamide; Paclitaxel	Yes	No	No	Unknown	0	3786	0	3786	TN	Basal	Basal_enriched	Basal_2
Patient_69	2009	64	Female	Black or African American	Not reported / Unknown	Post-menopausal	55	I	Edition 6	1	1	Left	21.30	G3	Negative	0	0	1.14	1.5	50	Yes	IDC	T1c	N0(i+)	M0	no	Yes	Yes	Yes	Doxorubicin; Cyclophosphamide; Paclitaxel; Anastrozole; Exemestane	Yes	Yes	No	Yes	1	801	1	738	TN	Basal	Basal_enriched	Basal_2	Although, IHC of this patient is TN, She received only about 4 months of HormoneTherapy
Patient_70	2009	59	Female	White	Not reported / Unknown	Surgically menopausal	26	IIB	Edition 6	2	12	Left	38.77	G3	0	0	0	NA	NA	Not reported / Unknown	Unknown	IDC	T2	N1	MX	Yes	Yes	Yes	no	Docetaxel; Cyclophosphamide; Doxorubicin; Anastrozole	Yes	Yes	No	Yes	NA	NA	NA	NA	TN	Basal	Basal_enriched
Patient_71	2009	66	Female	White	Not reported / Unknown	Post-menopausal	56	IIIC	Edition 6	10	4	Right	28.48	G3	0	0	0	NA	NA	Not reported / Unknown	Yes	IDC	T3	N3	MX	Yes	Yes	Yes	no	Capecitabine	Yes	No	No	Yes	1	255	1	169	TN	Basal	Basal_enriched
Patient_72	2009	45	Female	White	Not reported / Unknown	Pre-menopausal	NA	IIA	Edition 7	0	2	Right	48.49	G3	0	0	1+	NA	NA	53	No	IDC	T2	N0	M0	Yes	Yes	Yes	no	Unknown	Unknown	Unknown	Unknown	Unknown	0	2340	0	2340	TN	Basal	Basal_enriched
Patient_73	2009	49	Female	Black or African American	Not reported / Unknown	Post-menopausal	46	IIA	Edition 6	0	1	Left	24.63	G3	0	0	1+	1.25	NA	95	No	IDC	T2	N0	M0	Yes	Yes	Yes	no	Cyclophosphamide; Doxorubicin; Paclitaxel	Yes	No	No	Unknown	1	1439	0	1439	TN	Basal	Basal_enriched
Patient_74	2009	50	Female	White	Not Hispanic or Latino	Pre-menopausal	NA	IIA	Edition 7	0	2	Right	29.37	G3	0	0	1+	NA	NA	69	No	IDC	T2	N0	MX	Yes	Yes	no	no	Paclitaxel; Bevacizumab; Doxorubicin; Cyclophosphamide	Yes	No	No	Yes	0	3638	0	3638	TN	Basal
Patient_75	2009	55	Female	American Indian / Alaska Native	Not Hispanic or Latino	Surgically menopausal	49	IIIC	Edition 6	10	0	Right	38.08	G3	0	0	3+	NA	NA	Not reported / Unknown	No	IDC	T3	N3	MX	Yes	Yes	Yes	Yes	Docetaxel; Cyclophosphamide; Trastuzumab	Yes	No	Yes	Yes	0	1893	0	1893	Her2+	Her2	Basal_enriched	Her2_enriched
Patient_76	2009	46	Female	Black or African American	Not Hispanic or Latino	Pre-menopausal	NA	IA	Edition 7	0	2	Left	35.20	G3	0	0	3+	NA	NA	28	No	IDC	T1C	N0	M0	Yes	Yes	Yes	Yes	Docetaxel; Carboplatin; Trastuzumab	Yes	No	Yes	Unknown	0	3428	0	3428	Her2+	Her2	LumB_enriched	Her2_enriched
Patient_77	2009	74	Female	White	Not reported / Unknown	Post-menopausal	45	IIIC	Edition 7	13	9	Left	21.23	G3	0	0	3+	NA	NA	32	Yes	IDC	T4B	N3A	M0	Yes	Yes	Yes	no	Docetaxel; Carboplatin; Trastuzumab	Yes	No	Yes	Yes	1	774	1	763	Her2+	Her2	LumA_enriched
Patient_78	2009	83	Female	White	Not reported / Unknown	Post-menopausal	50	IIB	Edition 7	1	7	Right	22.96	G3	99	88	2+	1.09	NA	46	Yes	IDC	T2	N1A	M0	Yes	Yes	Yes	no	Unknown	Unknown	Unknown	Unknown	Yes	1	840	1	208	LB1	LumA	LumA_enriched
Patient_79	2009	52	Female	White	Not Hispanic or Latino	Post-menopausal	51	IIIC	Edition 6	9	12	Right	25.30	G1	80	90	0		NA	1-5	No	IDC	T2	N3A	M0	Yes	Yes	Yes	no	Docetaxel; Doxorubicin; Cyclophosphamide; Paclitaxel; Tamoxifen; Anastrozole	Yes	Yes	No	Yes	0	3653	0	3653	LB1	LumA	LumA_enriched
Patient_80	2009	62	Female	White	Not reported / Unknown	Post-menopausal	56	IA	Edition 7	0	4	Right	29.09	G3	98	80	1+	NA	NA	75	No	ILC	T1C	N0	M0	Yes	Yes	Yes	no	Anastrozole; Exemestane; Docetaxel; Cyclophosphamide	Yes	Yes	No	Yes	0	2744	0	2744	LB1	LumA	LumA_enriched
Patient_81	2009	61	Female	White	Not Hispanic or Latino	Post-menopausal	47	IIA	Edition 7	0	3	Left	22.89	G2	85	0	1+	NA	NA	33	No	ILC	T2	N0	M0	no	Yes	Yes	no	Docetaxel; Cyclophosphamide; Anastrozole; Tamoxifen	Yes	Yes	No	Unknown	0	3406	0	3406	LB1	LumA	LumA_enriched
Patient_82	2009	62	Female	White	Not Hispanic or Latino	Post-menopausal	51	IIA	Edition 6	0	2	Right	29.05	G2	92	69	2+	1.1	NA	34	No	ILC	T2	N0	M0	Yes	Yes	no	no	Letrozole	No	Yes	No	Unknown	0	3397	0	3397	LB1	LumA
Patient_83	2009	56	Female	Asian	Not reported / Unknown	Post-menopausal	49	IIB	Edition 6	1	13	Right	32.80	G3	80	1-4	0	1.1200000000000001	NA	70	No	IDC	T2	N1mi	M0	Yes	Yes	Yes	Yes	Docetaxel; Cyclophosphamide; Anastrozole	Yes	Yes	No	Yes	0	3377	0	3377	LB1	LumB	Basal_enriched	Basal_1
Patient_84	2009	58	Female	White	Not reported / Unknown	Post-menopausal	50	IA	Edition 7	0	3	Right	25.15	G3	100	98	2+	1.3	NA	53	No	IDC	T1C	N0	M0	Yes	Yes	Yes	Yes	Letrozole; Anastrozole	No	Yes	No	Yes	0	2619	0	2619	LB1	LumB	LumB_enriched	LumA_enriched
Patient_85	2009	82	Female	White	Not Hispanic or Latino	Post-menopausal	NA	IIA	Edition 7	0	2	Right	24.69	G3	99	93	0	NA	NA	53	No	IDC	T2	N0	M0	Yes	Yes	Yes	no	Letrozole; Anastrozole	No	Yes	No	Unknown	0	3373	0	3373	LB1	LumB	LumB_enriched
Patient_86	2009	56	Female	White	Not reported / Unknown	Post-menopausal	42	IB	Edition 7	1	15	Right	28.90	G3	98	80	0	NA	NA	21	No	IDC	T1C	N1mi	M0	Yes	Yes	Yes	no	Paclitaxel; Doxorubicin; Cyclophosphamide; Letrozole	Yes	Yes	No	Unknown	0	3892	0	3892	LB1	LumB	LumB_enriched
Patient_87	2009	62	Female	White	Not reported / Unknown	Post-menopausal	52	IIB	Edition 7	2	12	Right	22.64	G3	98	0	0	NA	NA	54	No	Mixed	T2	N1A	M0	no	Yes	Yes	no	Doxorubicin; Cyclophosphamide; Docetaxel; Anastrozole	Yes	Yes	No	Unknown	0	3311	0	3311	LB1	LumB	LumB_enriched
Patient_88	2009	64	Female	White	Not reported / Unknown	Post-menopausal	NA	IIB	Edition 7	1	24	Right	44.16	G2	100	99	1+	NA	NA	27	No	IDC	T2	N1A	M0	Yes	Yes	Yes	no	Docetaxel; Cyclophosphamide; Letrozole	Yes	Yes	No	Yes	0	3807	0	3807	LB1	LumB	LumB_enriched
Patient_89	2009	51	Female	White	Not Hispanic or Latino	Pre-menopausal	53	IIA	Edition 6	1	1	Right	26.30	G3	95	74	1+	NA	NA	75	No	IDC	T2	N0(I+)	M0	Yes	Yes	Yes	no	Doxorubicin; Cyclophosphamide; Paclitaxel; Tamoxifen; Toremifene; Letrozole; Exemestane	Yes	Yes	No	Unknown	0	3760	0	3760	LB1	LumB	LumB_enriched
Patient_90	2009	53	Female	White	Not Hispanic or Latino	Post-menopausal	50	IIIA	Edition 6	5	23	Left	29.23	G3	83	71	0			39	Yes	IDC	T2	N2A	M0	Yes	Yes	Yes	no	Doxorubicin; Cyclophosphamide; Docetaxel; Anastrozole; Tamoxifen	Yes	Yes	No	Yes	0	3760	1	2918	LB1	LumB	LumB_enriched
Patient_91	2009	37	Female	Black or African American	Not reported / Unknown	Pre-menopausal	38	IIB	Edition 6	1	22	Left	33.00	G3	90	15	1+	1.1399999999999999	NA	30	Yes	IDC	T2	N1a	M0	Yes	Yes	Yes	no	Doxorubicin; Cyclophosphamide; Paclitaxel; Tamoxifen; Anastrozole	Yes	Yes	No	Yes	1	2603	1	2056	LB1	LumB	LumA_enriched
Patient_92	2009	63	Female	White	Not Hispanic or Latino	Post-menopausal	55	IIIC	Edition 6	14	4	Left	45.20	G3	96	5	3+	NA	NA	40	Yes	IDC	T2	N3A	M0	Yes	Yes	Yes	Yes	Doxorubicin; Cyclophosphamide; Paclitaxel; Trastuzumab; Docetaxel; Anastrozole	Yes	Yes	Yes	Yes	1	2961	1	629	LB2	LumB	LumB_enriched	Her2_enriched
Patient_93	2009	62	Female	White	Not Hispanic or Latino	Post-menopausal	48	IIB	Edition 6	1	22	Right	25.74	G2	60	1-4	3+	7	NA	Not reported / Unknown	No	IDC	T2	N1a	M0	Yes	Yes	Yes	no	Doxorubicin; Cyclophosphamide; Docetaxel; Trastuzumab; Lapatinib; Anastrozole	Yes	Yes	Yes	Yes	0	3603	0	3603	LB2	LumB	LumB_enriched
Patient_94	2010	85	Female	White	Not reported / Unknown	Surgically menopausal	55	IIB	Edition 7	0	13	Right	35.14	G3	0	0	2+	16.3	NA	Not reported / Unknown	Yes	IDC	T2	N1	MX	Yes	Yes	Yes	Yes	Unknown	Unknown	Unknown	Unknown	Yes	0	3087	1	1604	Her2+	Basal	Basal_enriched	Basal_2
Patient_95	2010	57	Female	Black or African American	Not Hispanic or Latino	Post-menopausal	48	IIB	Edition 7	1	38	Left	30.70	G3	95	0	1+	NA	NA	95	No	IDC	T2	N1a	M0	Yes	Yes	Yes	Yes	Doxorubicin; Cyclophosphamide; Docetaxel; Anastrozole; Exemestane; Tamoxifen; Letrozole	Yes	Yes	No	Unknown	0	1165	0	1165	LB1	Basal	Basal_enriched	Basal_1
Patient_96	2010	48	Female	White	Not Hispanic or Latino	Pre-menopausal	48	IA	Edition 7	0	1	Left	21.95	G3	77	0	2+	1.03	3.1	65	No	IDC	T1C	N0	M0	Yes	Yes	Yes	Yes	Doxorubicin; Cyclophosphamide; Bevacizumab; Paclitaxel; Tamoxifen; Anastrozole; Letrozole	Yes	Yes	No	Unknown	0	2513	0	2513	LB1	Basal	Basal_enriched	Basal_1
Patient_97	2010	39	Female	White	Not Hispanic or Latino	Pre-menopausal	42	IIIA	Edition 7	5	13	Left	20.90	G3	8	0	0	NA	NA	61	Yes	IDC	T3	N2A	M0	Yes	Yes	Yes	no	Docetaxel; Cyclophosphamide; Tamoxifen	Yes	Yes	No	Yes	1	2188	1	553	LB1	Basal	Basal_enriched
Patient_98	2010	53	Female	White	Not Hispanic or Latino	Post-menopausal	53	IIIB	Edition 7	6	14	Right	29.98	G3	40	0	3+	NA	NA	37	No	IDC	T3	N2A	M0	no	Yes	Yes	no	Docetaxel; Carboplatin; Trastuzumab; Exemestane; Tamoxifen; Anastrozole	Yes	Yes	Yes	Yes	0	2234	0	2234	LB2	Basal	LumB_enriched
Patient_99	2010	48	Female	White	Not reported / Unknown	Unknown	NA	IIB	Edition 7	1	18	Right	38.27	G3	0	0	0	NA	NA	Not reported / Unknown	Unknown	IDC	T2	N1	MX	Yes	Yes	Yes	Yes	Docetaxel; Doxorubicin; Cyclophosphamide	Yes	No	No	Yes	NA	NA	NA	NA	TN	Basal	Basal_enriched	Basal_2
Patient_100	2010	69	Female	White	Not reported / Unknown	Post-menopausal	53	IIA	Edition 7	0	3	Left	32.77	G3	0	0	2+	9.3	NA	Not reported / Unknown	Unknown	IDC	T2	N0	MX	Yes	Yes	Yes	no	Trastuzumab	No	No	Yes	Yes	NA	NA	NA	NA	Her2+	Her2	Basal_enriched
Patient_101	2010	50	Female	White	Not Hispanic or Latino	Pre-menopausal	NA	IIIA	Edition 7	4	5	Right	20.80	G2	0	0	1+	NA	NA	18	No	IDC	T2	N2A	M0	Yes	Yes	Yes	no	Doxorubicin; Cyclophosphamide; Docetaxel	Yes	No	No	Yes	0	578	0	578	TN	Her2	LumA_enriched
Patient_102	2010	41	Female	Black or African American	Not Hispanic or Latino	Pre-menopausal	NA	IIIC	Edition 7	30	0	Right	25	G3	96	94	2+	1.64	3.6	33	Yes	IDC	T2	N3A	MX	no	Yes	Yes	no	Docetaxel; Carboplatin; Trastuzumab; Tamoxifen	Yes	Yes	Yes	Yes	0	2460	1	305	LB1	LumA	Basal_enriched
Patient_103	2010	32	Female	White	Not Hispanic or Latino	Pre-menopausal	NA	IIA	Edition 7	2	12	Left	21.80	G3	100	94	2+	0.95	3.7	44	No	IDC	T1C	N1A	M0	no	Yes	Yes	Yes	Docetaxel; Doxorubicin; Cyclophosphamide; Tamoxifen	Yes	Yes	No	Yes	0	3581	0	3581	LB1	LumA	LumB_enriched	Basal_2
Patient_104	2010	71	Female	White	Not Hispanic or Latino	Post-menopausal	51	IIIA	Edition 7	2	13	Right	30.30	G2	98	99	0	NA	NA	40	No	IDC	T3	N1A	M0	Yes	Yes	Yes	Yes	Docetaxel; Doxorubicin; Cyclophosphamide; Letrozole	Yes	Yes	No	Unknown	0	795	0	795	LB1	LumA	LumB_enriched	Her2_enriched
Patient_105	2010	63	Female	White	Not reported / Unknown	Post-menopausal	45	IIB	Edition 7	2	17	Right	37.93	G2	99	97	1+	NA	NA	35	No	IDC	T2	N1A	M0	Yes	Yes	Yes	no	Doxorubicin; Cyclophosphamide; Docetaxel; Tamoxifen	Yes	Yes	No	Yes	0	3448	0	3448	LB1	LumA	LumB_enriched
Patient_106	2010	60	Female	White	Not Hispanic or Latino	Surgically menopausal	46	IIA	Edition 7	0	1	Right	24.54	G2	100	92	1+	NA	NA	46	No	IDC	T2	N0	M0	Yes	Yes	Yes	Yes	Doxorubicin; Cyclophosphamide; Docetaxel; Letrozole	Yes	Yes	No	Unknown	0	255	0	255	LB1	LumA	LumA_enriched	LumA_enriched
Patient_107	2010	45	Female	White	Not Hispanic or Latino	Pre-menopausal	47	IIB	Edition 7	1	4	Right	24.33	G3	99	99	2+	1.1	3.2	40	No	IDC	T3	N0(I+)	M0	Yes	Yes	Yes	no	Docetaxel; Doxorubicin; Cyclophosphamide; Tamoxifen; Exemestane	Yes	Yes	No	Yes	0	3042	0	3042	LB1	LumA	LumA_enriched
Patient_108	2010	46	Female	White	Not Hispanic or Latino	Pre-menopausal	NA	IB	Edition 7	1	11	Right	27.98	G2	90	99	1+	NA	NA	38	No	ILC	T1C	N1mi	M0	no	Yes	Yes	no	Tamoxifen	No	Yes	No	Unknown	0	1361	0	1361	LB1	LumA	LumA_enriched
Patient_109	2010	78	Female	White	Not Hispanic or Latino	Post-menopausal	48	IIA	Edition 7	1	0	Left	32.60	G3	88	0	3+	NA	NA	42	No	IDC	T2	N0(i+)	M0	Yes	Yes	Yes	Yes	Letrozole; Unknown	No	Yes	No	Unknown	0	359	0	359	LB2	LumA	Basal_enriched	Her2_enriched
Patient_110	2010	44	Female	White	Not reported / Unknown	Pre-menopausal	44	IIB	Edition 7	4	17	Right	23.96	G2	80	80	2+	10.6	NA	Not reported / Unknown	Unknown	IDC	T2	N1	MX	Yes	Yes	Yes	no	Doxorubicin; Cyclophosphamide; Trastuzumab; Paclitaxel; Tamoxifen	Yes	Yes	Yes	Yes	NA	NA	NA	NA	LB2	LumA	LumA_enriched
Patient_111	2010	65	Female	White	Not Hispanic or Latino	Post-menopausal	55	IIA	Edition 7	0	3	Left	24.79	G3	0	0	1+	NA	NA	73	Yes	Metaplastic Carcinoma	T2	N0	M0	Yes	Yes	Yes	no	Doxorubicin; Cyclophosphamide; Docetaxel; Anastrozole	Yes	Yes	No	Unknown	0	2465	1	1372	TN	LumA	LumA_enriched
Patient_112	2010	27	Female	White	Not reported / Unknown	Pre-menopausal	NA	IIB	Edition 7	1	18	Left	25.46	G3	0	0	3+	NA	NA	Not reported / Unknown	No	IDC	T2	N1a	MX	Yes	Yes	Yes	no	Doxorubicin; Cyclophosphamide; NA; Docetaxel; Trastuzumab	Yes	No	Yes	Yes	0	1302	0	1302	Her2+	LumB	LumB_enriched
Patient_113	2010	66	Female	White	Not Hispanic or Latino	Post-menopausal	55	IIA	Edition 7	0	5	Right	21.50	G3	60	10	1+	NA	NA	80	No	IDC	T2	N0	M0	Yes	Yes	Yes	Yes	Docetaxel; Cyclophosphamide; Tamoxifen	Yes	Yes	No	Unknown	0	2464	0	2464	LB1	LumB	Basal_enriched	LumA_enriched
Patient_114	2010	64	Female	White	Not Hispanic or Latino	Post-menopausal	54	IIB	Edition 7	1	15	Left	30.78	G3	100	92	1+	NA	NA	21	No	IDC	T2	N1A	M0	no	Yes	Yes	Yes	Anastrozole	No	Yes	No	Unknown	0	2855	0	2855	LB1	LumB	LumB_enriched	Her2_enriched
Patient_115	2010	47	Female	White	Ashkenazi Jewish descent	Pre-menopausal	49	IA	Edition 7	0	4	Left	26.80	G3	65	15	0	NA	NA	20	No	IDC	T1c	N0	M0	Yes	Yes	Yes	Yes	Docetaxel; Cyclophosphamide; Tamoxifen	Yes	Yes	No	Yes	0	2395	0	2395	LB1	LumB	LumB_enriched	Her2_enriched
Patient_116	2010	84	Female	White	Not Hispanic or Latino	Post-menopausal	46	IIIC	Edition 7	14	9	Left	23.04	G2	95	95	0	NA	NA	20	No	Mixed	T2	N3a	M0	Yes	Yes	Yes	Yes	Letrozole	No	Yes	No	Yes	0	3007	0	3007	LB1	LumB	LumA_enriched	LumA_enriched
Patient_117	2010	41	Female	White	Ashkenazi Jewish descent	Pre-menopausal	NA	IB	Edition 7	1	22	Left	33.89	Unknown	75	0-5	2+	5.3	NA	40	No	IDC	T1c	N1mi	M0	Yes	Yes	Yes	Yes	Docetaxel; Carboplatin; Trastuzumab; Tamoxifen	Yes	Yes	Yes	Yes	0	2303	0	2303	LB2	LumB	LumA_enriched	LumA_enriched

## Sheet: S1A.Dictionary
Field	Description
Patient_ID	Patient ID
DX_YEAR	Invasive Diagnosis Year
IDX.AGE	Age at Invasive Diagnosis
GENDER	Gender
RACE	Applicable races
ETHNICITY	Ethnicity
MENOPAUSAL.STATUS.NEAREST.IDX	Menopausal Status at time of invasive diagnosis
MENOPAUSE_AGE	Age at menopause
AJCC.STAGE	Pre-treatment AJCC Stage
AJCC_STAGE_EDITION	AJCC STAGE EDITION
POSITIVE_LN	Positive axillary lymph nodes (pathology)
NEGATIVE_LN	Negative axillary lymph nodes (pathology)
LATERALITY	Laterality
BMI	Body Mass Index
HIGHEST.GRADE	Histologic Grade
ER_RESULT	ER Result - could be Positive / Negative / Unknown, a nuclear staining percentage, or a range for nuclear staining
PR_RESULT	PR Result - could be Positive / Negative / Unknown, a nuclear staining percentage, or a range for nuclear staining
HER2_IHC_RESULT	HER2/neu IHC - could be Positive / Negative / Unknown or score - 0 / 1+ / 2+ / 3+
HER2_RATIO	HER2 ratio
HER2_MEAN_COPY	HER2 mean copy #
KI67_RESULT	Ki67 Result - could be Unknown, a nuclear staining percentage, or a range for nuclear staining
IHC	IHC subtype
PCA.PAM50	PCA PAM50 subtype
OS	Overall survival status: 0, censored; 1, event; NA, missing
OS.time	Overall survival time (days)
PFI	Progression-free interval status: 0, censored; 1, event; NA, missing
PFI.time	Progression-free interval time (days)
HISTOLOGY	Histologic Type. IDC: Invasive Ductal Carcinoma; ILC: Invasive Lobular Carcinoma
PRE.STAGE.T	Pre-treatment staging T value
PRE.STAGE.N	Pre-treatment staging N value
PRE.STAGE.M	Pre-treatment staging M value
TUMOR.SIZE.MM	Tumor size in mm
Genomics	Genomics is available for this sample
Transcriptomics	Transcriptomics is available for this sample
Proteomics	Proteomics is available for this sample
Phosphoproteomics	Phosphoproteomics is available for this sample
DRUG_NAME_CLEANED	Drug names
PRESUMED_DRUG_CLASS	Drug class
Chemotherapy	Indicate whether chemotherapy is administered to this patient: yes or no
HormoneTherapy	Indicate whether chemotherapy is administered to this patient: yes or no
HER2+Targeted	Indicate whether chemotherapy is administered to this patient: yes or no
Radiation	Indicate whether Radiation is administered to this patient: yes or no
Recurrence	recurrence status of this patient; could be Yes or No

## Sheet: S1B
Supplementary Table S1B. Characteristics of the study population with 117 cases categorized by PCA-PAM50 subtype.
	DTBC subtypes
Variable	Basal	Her2	LumB	LumA
	(n=37)	(n=15)	(n=26)	(n=39)
	N (%)	N (%)	N (%)	N (%)
Patient Age
<=40	4(3.4%)	2(1.7%)	4(3.4%)	2(1.7%)
41-60	25(21.4%)	8(6.8%)	10(8.6%)	15(12.8%)
>60	8(6.8%)	5(4.3%)	12(10.3%)	22(18.8%)
Race
White	23(19.7%)	13(11.1%)	20(17.1%)	35(29.9%)
Black	10(8.6%)	1(0.9%)	4(3.4%)	2(1.7%)
Other	4(3.4%)	1(0.9%)	2(1.7%)	2(1.7%)
Menopausal Status
Pre-menopausal	14(12%)	9(7.7%)	6(5.1%)	10(8.6%)
Post-menopausal	17(14.5%)	4(3.4%)	18(15.4%)	27(23.1%)
Surgically-menopausal	3(2.6%)	2(1.7%)	0(0%)	2(1.7%)
Unknown	3(2.6%)	0(0%)	1(0.9%)	0(0%)
Male	0(0%)	0(0%)	1(0.9%)	0(0%)
Tumor Grade
G1	0(0%)	0(0%)	0(0%)	6(5.1%)
G2	1(0.9%)	2(1.7%)	7(6%)	19(16.2%)
G3	36(30.8%)	13(11.1%)	17(14.5%)	8(6.8%)
Unknown	0(0%)	0(0%)	2(1.7%)	6(5.1%)
Tumor Size
T1	9(7.7%)	3(2.6%)	8(6.8%)	13(11.1%)
T2	24(20.5%)	10(8.6%)	17(14.5%)	20(17.1%)
T3	4(3.4%)	1(0.9%)	1(0.9%)	5(4.3%)
T4	0(0%)	1(0.9%)	0(0%)	1(0.9%)
AJCCa Stage
I	8(6.8%)	1(0.9%)	8(6.8%)	9(7.7%)
II	22(18.8%)	9(7.7%)	13(11.1%)	21(18%)
III	7(6%)	5(4.3%)	5(4.3%)	7(6%)
IV	0(0%)	0(0%)	0(0%)	2(1.7%)
PFIb
Event	8(6.8%)	3(2.6%)	4(3.4%)	8(6.8%)
Event-free	26(22.2%)	11(9.4%)	22(18.8%)	29(24.8%)
Unknown	3(2.6%)	1(0.9%)	0(0%)	2(1.7%)
Median follow-up in years		9.2		9.3

## Sheet: S1C
Supplementary Table S1C. Contingency table comparing PCA-PAM50 and IHC subtypes.
IHC	PCA-PAM50 (66.66 % agree)
	Basal	Her2	LumA	LumB	Sum
TN	28	1	1	0	30
HER2+	3	12	0	1	16
LA	0	0	14	1	15
LB1	5	0	17	17	39
LB2	1	2	7	7	17
Sum	37	15	39	26	117
TN, triple negative; HER2+, human epidermal growth factor receptor 2 enriched; LB1, luminal B1; LB2, luminal B2; LA, luminal A
Basal, basal-like, Her2, human epidermal growth factor receptor 2 enriched; LumA, luminal A; LumB, luminal B

## Sheet: S1D
Supplementary Table S1D. Annotation of the differentially expressed genes between LMD and TCGA LumA samples. Genes are ordered based on the clustering order present in Supp. Fig 2
GeneSymbol	Ave.Exp.	log2FC	p-value	FDR q-value	Description
Down regulated in LMD LumA
FDCSP	369.07	-3.2	1.91e-06	0.00479	Follicular Dendritic Cell Secreted Protein
SFRP1	7102.64	-2.37	1.28e-05	0.01493	Secreted Frizzled Related Protein 1
WIF1	373.38	-3.12	7.4e-06	0.01067	WNT Inhibitory Factor 1
EDN3	124.81	-2.14	3.07e-05	0.03167	Endothelin 3
ECRG4	298.19	-2.6	5.21e-06	0.0083	Esophageal Cancer Related Gene 4 Protein
GRIA4	419.17	-1.78	5.01e-05	0.04508	Glutamate Ionotropic Receptor AMPA Type Subunit 4
KCTD14	88.5	-1.36	3.57e-05	0.03476	Potassium Channel Tetramerization Domain Containing 14
SCN3A	334.79	-3.05	3.47e-07	0.00128	Sodium Voltage-Gated Channel Alpha Subunit 3
DSG1	83.41	-2.56	1.08e-05	0.01349	Desmoglein 1 Glycoprotein
SCARA5	306.19	-2.65	2.33e-06	0.00511	Scavenger Receptor Class A Member 5
RERGL	162.61	-2.88	3.66e-07	0.00128	Ras-Related And Estrogen-Regulated Growth Inhibitor-Like Protein
DNASE1L3	108.17	-1.7	7.91e-06	0.01067	Deoxyribonuclease 1 Like 3
FAM47E	315.71	-1.49	9.92e-07	0.0029	Family With Sequence Similarity 47 Member E
Up regulated in LMD LumA
BAIAP2L2	116.36	1.19	4.93e-06	0.0083	BAR/IMD Domain Containing Adaptor Protein 2 Like 2
CYP2W1	22.32	3.5	2.26e-07	0.00128	Cytochrome P450 Family 2 Subfamily W Member 1
MTCO1P40	91.54	2.39	2.39e-07	0.00128	Pseudogene
ZNF670-ZNF695	89.18	1.05	3.9e-06	0.00759	lncRNA
LINC00355	90.31	10.39	8.13e-10	1.43e-05	lncRNA

## Sheet: S1E
Supplementary Table S1E. Gene Set Enrichment Analyses highlights sets of immune-related pathways significantly down-regulated in LMD LumA tumors.
Pathway	Enrichment Score	Nominal Enrichment Score	Nominal p-val	FDR q-val
Upregulated in LMD LumA
G2M_CHECKPOINT	0.388	1.786	0	0.00436
MITOTIC_SPINDLE	0.3909	1.7987	0	0.00812
GLYCOLYSIS	0.3658	1.6576	0.00219	0.01347
EPITHELIAL_MESENCHYMAL_TRANSITION	0.3297	1.5098	0.00209	0.04221
HYPOXIA	0.3268	1.4861	0.00407	0.04533
E2F_TARGETS	0.3005	1.3654	0.01674	0.11254
Down regulated in LMD LumA
ALLOGRAFT_REJECTION	-0.5376	-2.3554	0	0
INTERFERON_GAMMA_RESPONSE	-0.4549	-2.0187	0	0
INTERFERON_ALPHA_RESPONSE	-0.47	-1.8578	0	0.000657
KRAS_SIGNALING_UP	-0.4244	-1.8803	0	0.000876
IL6_JAK_STAT3_SIGNALING	-0.4399	-1.7521	0	0.00314
KRAS_SIGNALING_DN	-0.3944	-1.7211	0	0.00532
INFLAMMATORY_RESPONSE	-0.3796	-1.6777	0	0.00663
ADIPOGENESIS	-0.3687	-1.6588	0	0.00658
APOPTOSIS	-0.3747	-1.6137	0	0.01005
COMPLEMENT	-0.349	-1.5682	0	0.01482
COAGULATION	-0.3783	-1.5593	0.00376	0.01459
BILE_ACID_METABOLISM	-0.3822	-1.553	0.01188	0.01481
UV_RESPONSE_UP	-0.3395	-1.4815	0.00389	0.02647
MYOGENESIS	-0.3297	-1.4589	0.00956	0.03129
PEROXISOME	-0.3568	-1.4524	0.00763	0.03108
XENOBIOTIC_METABOLISM	-0.3286	-1.4505	0.00565	0.02932
FATTY_ACID_METABOLISM	-0.3325	-1.4285	0.00753	0.03391
TNFA_SIGNALING_VIA_NFKB	-0.3144	-1.4105	0.00547	0.03685
PANCREAS_BETA_CELLS	-0.4304	-1.354	0.09808	0.05756
P53_PATHWAY	-0.2976	-1.3275	0.03202	0.06845
IL2_STAT5_SIGNALING	-0.2903	-1.2957	0.03647	0.08659
ESTROGEN_RESPONSE_LATE	-0.2837	-1.2836	0.0444	0.09227
