# Supplementary material for: Proteogenomic characterization of difficult-to-treat breast cancer with tumor cells enriched through laser microdissection
Source: Breast Cancer Res. 2024 May 14;26:76. doi: 10.1186/s13058-024-01835-4 (PMC11094977; doi:10.1186/s13058-024-01835-4)
Supplement: Supplementary file 9 — Additional file 9. Table S2. Differential mutations and SCNA between DTBC and LumA tumors. (A) Significantly (p-value < 0.1) differentially mutated genes with non-synonymous somatic short variants (SNV and INDEL) in DTBC versus LumA tumors. Odds ratio and p-value of the Firth logistic regression are reported. (B) Somatic copy number alterations (SCNAs) at the chromosome arm level that show significant differences (p < 0.05) between DTBC and LumA tumors. Samples with a value of > = 0.1 were classified as amplified, and those with < = − 0.1 were categorized as deleted. The table’s order corresponds to the clustering arrangement of Fig. 2D. (C) Genes linked with focal SCNA peaks displaying significant differences (FDR < 0.05) between DTBC and LumA tumors. Cases with a relative SCNA of > = 0.1 are categorized as amplified, while those with < = − 0.1 are classified as deleted. The table provides Wilcoxon test p-values, adjusted p-values, and Pearson’s correlation coefficient (r) for gene’s SCNA and RNA expression. The table is arranged by cytoband, start coordinate, and FDR-adjusted p-values. Genes associated with cell proliferation are indicated in the table. [file 13058_2024_1835_MOESM9_ESM.xlsx]

## Sheet: S2A
GeneSymbol	Number of cases mutated in DTBC (%)	Number of cases mutated in LumA (%)	Odds Ratio	P-value	Enrichment group
TP53	50 (75.76%)	6 (18.18%)	12.95	3.59e-08	DTBC
ZNF343	6 (9.09%)	0 (0.00%)	7.2	0.0841	DTBC
PLXNB3	5 (7.58%)	0 (0.00%)	5.99	0.1319	DTBC
ZNF430	5 (7.58%)	0 (0.00%)	5.99	0.1319	DTBC
ZNF696	5 (7.58%)	0 (0.00%)	5.99	0.1319	DTBC
ANKRD17	5 (7.58%)	0 (0.00%)	5.99	0.1319	DTBC
ZNF850	8 (12.12%)	1 (3.03%)	3.15	0.1616	DTBC
SUSD2	4 (6.06%)	8 (24.24%)	0.22	0.0119	LumA
CDH1	3 (4.55%)	7 (21.21%)	0.19	0.0129	LumA
PIK3CA	16 (24.24%)	16 (48.48%)	0.35	0.0167	LumA
SVIL	3 (4.55%)	6 (18.18%)	0.23	0.0325	LumA
KMT2C	4 (6.06%)	6 (18.18%)	0.3	0.0668	LumA
PTEN	2 (3.03%)	4 (12.12%)	0.25	0.086	LumA
ZNF680	1 (1.52%)	3 (9.09%)	0.2	0.0886	LumA
CBFB	1 (1.52%)	3 (9.09%)	0.2	0.0886	LumA
AK2	1 (1.52%)	3 (9.09%)	0.2	0.0886	LumA

## Sheet: S2B
Chromosome Arm	Number of cases with arm amplification		Number of cases with arm deletion		P-value
	DTBC (%)	LumA (%)	DTBC (%)	LumA (%)
20q	48 (73%)	13 (39%)	5 (8%)	3 (9%)	0.00103
17p	24 (36%)	5 (15%)	27 (41%)	22 (67%)	0.003761
22q	33 (50%)	4 (12%)	22 (33%)	26 (79%)	2e-06
17q	37 (56%)	9 (27%)	13 (20%)	13 (39%)	0.019888
19q	35 (53%)	7 (21%)	18 (27%)	13 (39%)	0.040124
8p	12 (18%)	12 (36%)	41 (62%)	11 (33%)	0.010631
4q	9 (14%)	5 (15%)	41 (62%)	14 (42%)	0.031912
4p	5 (8%)	4 (12%)	48 (73%)	13 (39%)	0.000331
5q	11 (17%)	9 (27%)	40 (61%)	5 (15%)	8.3e-05

## Sheet: S2C
Gene	Cytoband	Start	End	Number of cases with gene amplification		Number of cases with gene deletion		P.value	FDR	r of gene’s SCNA and RNA expression	Proliferation associated genes	Reference
				66 DTBC (%)	33 LA (%)	66 DTBC (%)	33 LA (%)
FAM72B	1p11.2	120837756	120855681	48 (73%)	9 (27%)	7 (11%)	11 (33%)	3e-06	0.000316	0.48	ü	Chatonnet et al., 2020; Heese, 2013; Rahane et al., 2019; Rajan et al., 2014; Yu et al., 2021
FAM72D	1q21.1	143896452	143913143	48 (73%)	9 (27%)	7 (11%)	11 (33%)	3e-06	0.000316	0.45	ü
HIST2H2BF	1q21.2	149754245	149783928	48 (73%)	9 (27%)	7 (11%)	11 (33%)	3e-06	0.000316	0.36	ü	Fritz et al., 2018; Rangasamy, 2010; Xie et al., 2019
HIST2H3D	1q21.2	149784826	149785236	48 (73%)	9 (27%)	7 (11%)	11 (33%)	3e-06	0.000316	0.43	ü
HIST2H3C	1q21.2	149811110	149812765	48 (73%)	9 (27%)	7 (11%)	11 (33%)	3e-06	0.000316	0.34	ü
HIST2H2AA4	1q21.2	149822643	149823191	48 (73%)	9 (27%)	7 (11%)	11 (33%)	3e-06	0.000316	0.3	ü
HIST2H3A	1q21.2	149824181	149825836	48 (73%)	9 (27%)	7 (11%)	11 (33%)	3e-06	0.000316	0.32	ü
HIST2H2BE	1q21.2	149856010	149858232	48 (73%)	9 (27%)	7 (11%)	11 (33%)	3e-06	0.000316	0.35	ü
HIST2H2AB	1q21.2	149859019	149859466	48 (73%)	9 (27%)	7 (11%)	11 (33%)	3e-06	0.000316	0.36	ü
BOLA1	1q21.2	149859440	149872351	48 (73%)	9 (27%)	7 (11%)	11 (33%)	3e-06	0.000316	0.5	ü	Hunecke et al., 2012; Huynen et al., 2005; Zhu & Xiao, 2021
SF3B4	1q21.2	149895209	149900236	48 (73%)	9 (27%)	7 (11%)	11 (33%)	3e-06	0.000316	0.42	ü	Iguchi et al., 2016
VPS45	1q21.2	150039369	150117505	46 (70%)	10 (30%)	9 (14%)	9 (27%)	6.8e-05	0.004188	0.47
ANP32E	1q21.2	150190717	150208504	47 (71%)	10 (30%)	8 (12%)	9 (27%)	2.3e-05	0.001716	0.32	ü	Xiong et al., 2018; J. Zhang et al., 2020
APH1A	1q21.2	150237804	150241980	48 (73%)	10 (30%)	7 (11%)	9 (27%)	1e-05	0.000784	0.53
MRPS21	1q21.2	150266289	150281414	48 (73%)	10 (30%)	7 (11%)	9 (27%)	1e-05	0.000784	0.44
RPRD2	1q21.3	150335567	150449042	48 (73%)	10 (30%)	7 (11%)	9 (27%)	9e-06	0.00075	0.35
TARS2	1q21.3	150459887	150480078	48 (73%)	10 (30%)	7 (11%)	9 (27%)	9e-06	0.00075	0.41
MCL1	1q21.3	150547032	150552066	48 (73%)	10 (30%)	7 (11%)	9 (27%)	1.1e-05	0.000819	0.31	ü	Campbell et al., 2018
ENSA	1q21.3	150573327	150602088	48 (73%)	10 (30%)	7 (11%)	9 (27%)	1.7e-05	0.00126	0.44	ü	Y.-Y. Chen et al., 2022
GOLPH3L	1q21.3	150618701	150669630	48 (73%)	11 (33%)	7 (11%)	9 (27%)	2e-05	0.001474	0.41	ü	Xu et al., 2021
SETDB1	1q21.3	150898739	150937213	47 (71%)	11 (33%)	8 (12%)	10 (30%)	2.8e-05	0.001925	0.44	ü	Ryu et al., 2019
PRUNE	1q21.3	150980896	151008189	46 (70%)	11 (33%)	8 (12%)	10 (30%)	5e-05	0.003198	0.51	ü	Zollo et al., 2005
CDC42SE1	1q21.3	151023447	151042801	46 (70%)	11 (33%)	8 (12%)	10 (30%)	5e-05	0.003198	0.4	ü	Kalailingam et al., 2019, p. 1
SCNM1	1q21.3	151129140	151142773	46 (70%)	11 (33%)	8 (12%)	10 (30%)	3.7e-05	0.002505	0.44
LYSMD1	1q21.3	151132224	151138424	46 (70%)	11 (33%)	8 (12%)	10 (30%)	3.7e-05	0.002505	0.36
VPS72	1q21.3	151142463	151167797	46 (70%)	11 (33%)	8 (12%)	10 (30%)	3.7e-05	0.002505	0.49
PIP5K1A	1q21.3	151170425	151222012	47 (71%)	11 (33%)	8 (12%)	10 (30%)	2.5e-05	0.001811	0.53	ü	Sarwar et al., 2019
PSMD4	1q21.3	151227179	151239955	47 (71%)	11 (33%)	8 (12%)	10 (30%)	2.6e-05	0.001908	0.5	ü	Fejzo et al., 2017
ZNF687	1q21.3	151254094	151264656	47 (71%)	11 (33%)	8 (12%)	10 (30%)	2.6e-05	0.001908	0.3	ü	T. Zhang et al., 2017
RFX5	1q21.3	151313116	151319833	47 (71%)	11 (33%)	8 (12%)	10 (30%)	2.6e-05	0.001908	0.34	ü	Hou et al., 2021
PSMB4	1q21.3	151372010	151374420	47 (71%)	11 (33%)	8 (12%)	10 (30%)	2.6e-05	0.001908	0.49	ü	H. Wang et al., 2018, p. 4
PSMA7	20q13.33	60711791	60718496	33 (50%)	5 (15%)	4 (6%)	6 (18%)	0.000408	0.024876	0.45	ü	Chiao et al., 2021
SS18L1	20q13.33	60718822	60757540	33 (50%)	5 (15%)	4 (6%)	6 (18%)	0.000408	0.024876	0.35
