# Supplementary material for: Proteogenomic characterization of difficult-to-treat breast cancer with tumor cells enriched through laser microdissection
Source: Breast Cancer Res. 2024 May 14;26:76. doi: 10.1186/s13058-024-01835-4 (PMC11094977; doi:10.1186/s13058-024-01835-4)
Supplement: Supplementary file 12 — Additional file 12. Table S5. Differential biological pathways and functions between DTBC and LumA. (A) Genes and proteins that are significantly differentially expressed and share overlapping agreement in their upregulation (green) and downregulation (orange) between DTBC and LumA. (B) Genes that are significantly differentially expressed between DTBC and LumA and are linked to the IPA cell proliferation regulator network. The table concludes with the listing of 7 recognized IPA regulators, which are highlighted in yellow. (C) Proteins that are significantly differentially expressed between DTBC and LumA and are associated with the FOXC1 regulator network. (D) Predicted molecular functions by IPA for the differentially expressed phosphopeptides between DTBC and LumA. [file 13058_2024_1835_MOESM12_ESM.xlsx]

## Sheet: S5A
	DEG			DEP
GeneName	logFC	t	adj.P.Val	Protein	logFC	t	adj.P.Val
AGR3	-5.12	-9.14	2.51e-12	ENSP00000308606	-0.84	-6.54	7.64e-07
AGR2	-3.87	-6.81	2.85e-08	ENSP00000388342	-0.94	-5.87	3.57e-06
PIP	-3.47	-5.54	4.4e-06	ENSP00000291009	-0.66	-5.37	1.86e-05
NAT1	-2.9	-6.78	3.19e-08	ENSP00000307218	-0.69	-4.76	0.000118
CA12	-2.67	-7.55	1.28e-09	ENSP00000178638	-0.45	-3.84	0.001674
REEP6	-2.36	-6.66	5.29e-08	ENSP00000233596	-0.29	-2.92	0.017356
TPSAB1	-2.29	-7.97	2.1e-10	ENSP00000343577	-0.37	-4.65	0.000157
ADH1B	-2.24	-5.17	1.74e-05	ENSP00000306606	-0.37	-3	0.014343
TNN	-2.04	-7.53	1.36e-09	ENSP00000239462	-0.44	-3.77	0.00205
OGN	-2.01	-7.09	9.13e-09	ENSP00000262551	-0.83	-5.93	3.08e-06
CPA3	-2	-6.88	2.22e-08	ENSP00000296046	-0.51	-4.91	7.54e-05
COL14A1	-1.98	-7.68	7.1e-10	ENSP00000297848	-0.56	-3.96	0.001202
PLIN1	-1.98	-6.36	1.83e-07	ENSP00000300055	-0.44	-4.53	0.000224
ABAT	-1.96	-8.19	8.43e-11	ENSP00000268251	-0.61	-5.2	3.09e-05
PLIN4	-1.88	-6.54	8.75e-08	ENSP00000301286	-0.31	-2.63	0.032798
KRT1	-1.85	-4.28	0.000367	ENSP00000252244	-0.59	-4.59	0.000188
MFAP4	-1.83	-8.17	8.88e-11	ENSP00000299610	-0.74	-6.7	5.55e-07
MAOB	-1.82	-4.91	4.43e-05	ENSP00000367309	-0.28	-2.8	0.023169
BCAM	-1.73	-6.53	8.91e-08	ENSP00000270233	-0.37	-5.24	2.8e-05
MUC1	-1.64	-5.47	5.95e-06	ENSP00000338983	-0.37	-3.22	0.008498
INPP4B	-1.58	-6.5	1.02e-07	ENSP00000262992	-0.33	-4.94	7e-05
PODN	-1.57	-6.83	2.67e-08	ENSP00000308315	-0.34	-5.78	4.63e-06
KIAA1324	-1.53	-4.62	0.000118	ENSP00000358955	-0.27	-2.86	0.019877
AKR7A3	-1.53	-4.29	0.000354	ENSP00000355377	-0.44	-2.78	0.024143
AZGP1	-1.53	-3.83	0.001404	ENSP00000292401	-0.44	-3.72	0.002338
HSPA2	-1.49	-5.12	2.09e-05	ENSP00000247207	-0.31	-4.72	0.000129
CYBRD1	-1.48	-8.46	2.63e-11	ENSP00000319141	-0.45	-6.31	1.04e-06
SERPINA3	-1.43	-3.98	0.000914	ENSP00000376793	-0.35	-4.23	0.000536
PRELP	-1.37	-5.15	1.84e-05	ENSP00000343924	-0.61	-5.86	3.57e-06
HPX	-1.37	-3.88	0.001236	ENSP00000265983	-0.27	-4.3	0.000441
OMD	-1.36	-5.32	9.99e-06	ENSP00000364700	-0.54	-5.04	5.12e-05
CMA1	-1.34	-4.72	8.53e-05	ENSP00000250378	-0.32	-4.05	0.000937
ASPN	-1.29	-4.55	0.000152	ENSP00000364694	-0.83	-6.3	1.04e-06
CMBL	-1.22	-4.39	0.000259	ENSP00000296658	-0.26	-2.59	0.035509
ACADSB	-1.21	-4.97	3.55e-05	ENSP00000357873	-0.33	-3.64	0.002951
FBP1	-1.13	-4.92	4.3e-05	ENSP00000364475	-0.3	-4.33	0.000411
CA2	-1.12	-3.79	0.001575	ENSP00000285379	-0.65	-4.55	0.000211
SEC14L2	-1.12	-5.08	2.43e-05	ENSP00000316203	-0.34	-4.02	0.001022
CCDC80	-1.09	-5.78	1.74e-06	ENSP00000206423	-0.3	-3.53	0.003867
COL1A1	-1.06	-4	0.00086	ENSP00000225964	-0.32	-3.39	0.00561
KIF13B	-1.06	-6.15	4.28e-07	ENSP00000427900	-0.27	-4.74	0.000125
CRAT	-1.06	-3.95	0.001005	ENSP00000315013	-0.29	-3.3	0.006878
EPHX2	-1.05	-4.8	6.42e-05	ENSP00000430269	-0.44	-3.62	0.003032
SH3BGRL	-1.02	-4.61	0.000124	ENSP00000362308	-0.32	-3.47	0.00456
PLIN2	1.04	6.15	4.22e-07	ENSP00000276914	0.42	5.53	1.07e-05
PFKP	1.04	4.08	0.000669	ENSP00000370517	0.38	5.72	5.94e-06
PNP	1.04	7.74	5.65e-10	ENSP00000354532	0.29	5.25	2.68e-05
GBP5	1.07	3.96	0.000978	ENSP00000340396	0.38	3.41	0.005378
LDHB	1.14	4.96	3.73e-05	ENSP00000229319	0.49	4.57	0.000202
UCHL1	1.18	3.51	0.003504	ENSP00000284440	0.39	3.39	0.00561
HK3	1.24	5.34	9.44e-06	ENSP00000292432	0.26	4.74	0.000127
KPNA2	1.3	8.38	3.72e-11	ENSP00000332455	0.27	5.08	4.77e-05
PHGDH	1.51	4.49	0.000183	ENSP00000358417	0.36	3.6	0.003251
PSAT1	2.66	6.28	2.51e-07	ENSP00000365773	0.38	4.47	0.000262
S100A8	3.16	5.34	9.49e-06	ENSP00000357721	0.69	3.56	0.003559

## Sheet: S5B
Gene Symbol	Entrez Gene Name	Expr Log Ratio	Expr False Discovery Rate (q-value)	Location	Family	Drugs	Entrez Gene ID for Human
BTG2	BTG anti-proliferation factor 2	-1.53977	8.02001e-11	Nucleus	transcription regulator		7832
CCND1	cyclin D1	-1.10312	0.000495349	Nucleus	transcription regulator	arsenic trioxide/tretinoin, arsenic trioxide/daunorubicin/tretinoin, arsenic trioxide/gemtuzumab ozogamicin/tretinoin, arsenic trioxide/idarubicin/tretinoin, arsenic trioxide/cytarabine/methotrexate, arsenic trioxide	595
IGFBP4	insulin like growth factor binding protein 4	-1.01963	3.7629e-08	Extracellular Space	other		3487
PRC1	protein regulator of cytokinesis 1	1.05802	2.2669e-08	Nucleus	other		9055
PTTG1	PTTG1 regulator of sister chromatid separation, securin	1.11664	1.4437e-08	Nucleus	transcription regulator		9232
CHEK1	checkpoint kinase 1	1.18113	8.03809e-09	Nucleus	kinase	SB 218078, rabusertib, UCN-01, prexasertib, GDC-0575, CCT245737, PF 00477736, MK-8776, CHK1 inhibitor, XL844, GDC-0425, cdc25C phosphatase (211-221)	1111
CKS1B	CDC28 protein kinase regulatory subunit 1B	1.18402	1.97214e-10	Other	kinase		1163
PBK	PDZ binding kinase	1.20322	1.56918e-06	Cytoplasm	kinase		55872
FOXM1	forkhead box M1	1.21671	5.63933e-06	Nucleus	transcription regulator		2305
NEK2	NIMA related kinase 2	1.22809	7.27573e-08	Cytoplasm	kinase		4751
CENPE	centromere protein E	1.26185	2.11355e-10	Nucleus	other	GSK923295	1062
HMMR	hyaluronan mediated motility receptor	1.28245	3.60341e-09	Plasma Membrane	transmembrane receptor		3161
KIF4A	kinesin family member 4A	1.30045	3.05757e-10	Nucleus	other		24137
KPNA2	karyopherin subunit alpha 2	1.30459	3.72083e-11	Nucleus	other		3838
CENPF	centromere protein F	1.33885	1.45861e-09	Nucleus	other		1063
PLK1	polo like kinase 1	1.36985	1.6502e-10	Nucleus	kinase	lipid encapsulated anti-PLK1 siRNA TKM-080301, CYC140, onvansertib, GSK461364, GW843682, TAK-960, MK1496, rigosertib, BI 2536, volasertib	5347
TERT	telomerase reverse transcriptase	1.37528	0.00196273	Nucleus	enzyme	imetelstat, telomerase inhibitor	7015
CDC25A	cell division cycle 25A	1.3775	8.29637e-09	Nucleus	phosphatase		993
CCNB2	cyclin B2	1.37843	3.51173e-11	Cytoplasm	other		9133
TPX2	TPX2 microtubule nucleation factor	1.3871	3.73295e-12	Nucleus	other		22974
MAD2L1	mitotic arrest deficient 2 like 1	1.39935	2.02556e-11	Nucleus	other		4085
BUB1	BUB1 mitotic checkpoint serine/threonine kinase	1.40612	1.71027e-10	Nucleus	kinase		699
DLGAP5	DLG associated protein 5	1.42003	5.73065e-12	Nucleus	other		9787
CDK1	cyclin dependent kinase 1	1.42511	2.67953e-10	Nucleus	kinase	AZD5438, (2S)-2-{[9-(propan-2-yl)-6-({[4-(pyridin-2-yl)phenyl]methyl}amino)-9H-purin-2-yl]amino}butan-1-ol, zotiraciclib, JNJ-7706621, milciclib, roniciclib, NU6102, staurosporine, avotaciclib, BAI, aloisine A, RO-4584820, NU-6027, aminopurvalanol A, CGP 74514A, alvocidib, AG 024322, riviciclib, dinaciclib	983
NCAPG	non-SMC condensin I complex subunit G	1.44239	2.6905e-11	Nucleus	other		64151
AURKA	aurora kinase A	1.47969	1.20502e-13	Nucleus	kinase	aurora A inhibitor I, AT-9283, SM1-71, XMD16-144, SNS 314, MK 5108, MLN8054, TT-00420, CYC 116, JNJ-7706621, TTP607, AKI603, ilorasertib, alisertib, TAS-119, tozasertib, danusertib, AMG 900	6790
AURKB	aurora kinase B	1.51375	6.54803e-09	Nucleus	kinase	TAK-901, AT-9283, XMD16-144, SNS 314, TT-00420, JNJ-7706621, CYC 116, TTP607, GSK1070916, barasertib, BI 811283, chiauranib, ilorasertib, SKI-G-801, tozasertib, AMG 900, danusertib	9212
CXCL10	C-X-C motif chemokine ligand 10	1.56597	0.000156019	Extracellular Space	cytokine	MDX-1100	3627
UBE2C	ubiquitin conjugating enzyme E2 C	1.57303	6.45708e-10	Cytoplasm	enzyme		11065
CCNA2	cyclin A2	1.57643	5.73065e-12	Nucleus	other		890
RRM2	ribonucleotide reductase regulatory subunit M2	1.60244	1.30941e-12	Nucleus	enzyme	docetaxel/gemcitabine/vincristine, cladribine/cytarabine/filgrastim/idarubicin/plerixafor, cytarabine/filgrastim/fludarabine phosphate/imatinib, fludarabine phosphate/rituximab, cladribine, cytarabine/fludarabine phosphate/oxaliplatin/rituximab, gemcitabine/paclitaxel, cytarabine/fludarabine phosphate, cytarabine/filgrastim/fludarabine phosphate, gallium nitrate, cytarabine/daunorubicin/fludarabi…	6241
MELK	maternal embryonic leucine zipper kinase	1.61246	8.38165e-12	Cytoplasm	kinase	MELK-8a, OTS167	9833
CCNE1	cyclin E1	1.69294	1.02595e-06	Nucleus	transcription regulator		898
BIRC5	baculoviral IAP repeat containing 5	1.74627	2.56051e-10	Cytoplasm	other	gataparsen, EZN 3042	332
MYBL2	MYB proto-oncogene like 2	1.78621	8.84391e-10	Nucleus	transcription regulator		4605
CXCL8	C-X-C motif chemokine ligand 8	1.87912	0.000134229	Extracellular Space	cytokine	BMS-986253	3576
LIN9	lin-9 DREAM MuvB core complex component			Nucleus	other		286826
PBRM1	polybromo 1			Nucleus	other		55193
PCLAF	PCNA clamp associated factor			Nucleus	other		9768
RABL6	RAB, member RAS oncogene family like 6			Cytoplasm	other		55684
RBL2	RB transcriptional corepressor like 2			Nucleus	other		5934
TRAF2	TNF receptor associated factor 2			Cytoplasm	enzyme		7186
TRPS1	transcriptional repressor GATA binding 1			Nucleus	transcription regulator		7227

## Sheet: S5C
Symbol	Entrez Gene Name	Ensembl	Expr Log Ratio	Expr False Discovery Rate (q-value)	Location	Family	Drugs	Entrez Gene ID for Human
FOXC1	forkhead box C1				Nucleus	transcription regulator		2296
GBP1	guanylate binding protein 1	ENSP00000359504	0.415543	0.000477731	Cytoplasm	enzyme		2633
HLA-C	major histocompatibility complex, class I, C	ENSP00000390851	0.41598	0.00458266	Plasma Membrane	other		3107
IFI30	IFI30 lysosomal thiol reductase	ENSP00000384886	0.372396	0.00233829	Cytoplasm	enzyme		10437
IFIT1	interferon induced protein with tetratricopeptide repeats 1	ENSP00000360869	0.27479	0.00590515	Cytoplasm	other		3434
KRT1	keratin 1	ENSP00000252244	-0.587749	0.000188309	Cytoplasm	other		3848
KRT10	keratin 10	ENSP00000269576	-0.268237	0.00939732	Cytoplasm	other		3858
KRT75	keratin 75	ENSP00000252245	-0.580057	8.61669e-05	Cytoplasm	other		9119
MUC1	mucin 1, cell surface associated	ENSP00000338983	-0.368605	0.00849828	Plasma Membrane	other	M1231, epitumomab, yttrium y 90 clivatuzumab tetraxetan, GO-203-2C, pankomab, anti-CD3/MUC1 bispecific antibody, anti-TA-MUC1 antibody	4582
MX1	MX dynamin like GTPase 1	ENSP00000381599	0.266468	0.00601213	Cytoplasm	enzyme		4599
STAT1	signal transducer and activator of transcription 1	ENSP00000354394	0.345072	8.46438e-05	Nucleus	transcription regulator		6772

## Sheet: S5D
Molecules in Network	Score	Focus Molecules	Top Diseases and Functions
ARID1A,Akt,CAMSAP3,CBX3,CHAF1B,CLASP1,DPYSL3,EIF4ENIF1,EIF4G1,FOXK1,HIPK2,HSPB6,Hsp70,ITGB4,KRT14,KRT18,KRT5,KRT8,LMNA,MCMBP,MEPCE,MLF2,NDRG1,P-TEFb,PALLD,PI3K p85,PIKFYVE,PRKAR2A,RHBDF1,SH3PXD2A,SORBS2,TNKS1BP1,TRAFD1,VIM,ZNF652	53	31	Connective Tissue Disorders, Dermatological Diseases and Conditions, Developmental Disorder
14-3-3,ABL2,ARHGEF1,CAMK2G,CC2D1A,CSNK1D,DOCK7,DSP,Gsk3,HDAC7,Hsp27,KCTD12,LDL,MAPKAPK2,MAPT,MARK2,MYLK,NELFE,NFkB (complex),NUMA1,NUP98,PARN,PARP,PDE3A,PDLIM2,PI4K2A,PLA2G4A,PPP1R12A,Pkc(s),RBM15,ROCK,TANK,TNS1,WTAP,ZC3HAV1	43	27	Cellular Assembly and Organization, Tissue Development, Cellular Function and Maintenance
ABCC1,ABLIM1,AFDN,AHNAK,Actin,BCAR3,CDK4/6,CTTN,ELF4,EMSY,ERK,ERK1/2,F Actin,FLNA,FNBP1L,G3BP1,HSH2D,HSPB1,ITSN1,MAP2K1/2,MAP3K20,PEA15,PKN2,PKP4,PML,PRKAA,PRKD1,RAPGEF1,RIN2,RPS3,Rap1,STIM1,TCR,TLE3,VAV2	40	26	Cancer, Organismal Injury and Abnormalities, Reproductive System Disease
APOL1,CDK14,CHMP2B,CRIP2,CSNK1E,Caspase 3/7,EIF2A,EIF3B,EPRS1,GPS1,Histone h3,Hsp90,IFI16,IFN Beta,ITPR1,IgG,Interferon alpha,Jnk,KHSRP,LARP7,LIMCH1,MTORC1,NFIX,P38 MAPK,PARP10,PBRM1,PI3K (family),POLR2A,RNA polymerase II,SQSTM1,SSH3,Smad2/3,TAGLN2,TP53RK,YAP1	34	23	Cell Death and Survival, Organismal Injury and Abnormalities, Hereditary Disorder
AHCTF1,AHNAK,AHNAK2,BLVRA,CAMKK2,CAV1,CCND1,CD24,CDC37,CLASP2,CXCL8,DYRK1B,FOXO3,GFPT1,GLI1,GSK3B,HDAC8,HSPB1,IRF2BPL,KRT19,KTN1,LILRB1,LMNB2,MKI67,NAB2,NAGK,OVOL1,PDS5A,PSMD10,RBL2,SIPA1L3,SQSTM1,SRSF3,TJP2,TNS2	22	17	Cell Cycle, Connective Tissue Development and Function, Tissue Morphology
ADAM9,AIMP2,BCL9,BCL9L,CCNY,CDK5RAP2,CSNK2A1,CTNNB1,EGFR,EPS15,EXOC4,G3BP1,GRB2,HNRNPA3,HSPA8,IARS1,IL13,KNG1,KRT5,LAPTM4B,MEF2A,MFN2,MGAT3,MTA1,NDRG2,ODF2,PCM1,PPAN,PSEN1,RPLP2,SH2D4A,STOML2,STXBP1,TFG,TJP2	18	15	Infectious Diseases, Organismal Injury and Abnormalities, Nervous System Development and Function
AAK1,ATXN2L,DDX6,DICER1,EDC3,EIF3B,EIF3C,EIF3D,EIF3E,EIF3G,EPB41L2,FARP1,FLNA,FMR1,FUS,FZD7,G3BP1,GAPVD1,Gamma tubulin,HSPA5,HSPA9,Histone h4,LARP1,LSM14A,LSM4,NCL,NEK9,NUFIP2,PABPC1,PDS5B,RAD51,SGTA,SUMO2,TBC1D5,VPS35	18	15	Protein Synthesis, Gene Expression, RNA Damage and Repair
ADCY6,ANKS1A,BCLAF1,CENPF,COPS5,DCK,DNM1,EPHA2,FNBP1,HNRNPD,HUWE1,JCAD,KANK2,MAP2K4,MCM2,MCM6,MCM7,MSH6,MTA1,MYO9B,NBEAL2,NDC80,NECTIN3,PAK4,PDLIM7,PHACTR4,PHLDA3,PPP1R15A,PRKCD,PRKD1,SEC22B,SELP,TP53,TTK,USP39	17	14	Cell Death and Survival, Organismal Injury and Abnormalities, Cell Cycle
26s Proteasome,ACTN4,ANK3,BCL3,C1QTNF1,CDH1,CGAS,CLN6,CPSF7,CTBP2,FAT1,GPX8,HULC,IL1B,LOX,MMP12,MMP19,NFKB1,NMT1,NR3C1,PARP4,PDCD4,PLEKHF2,PSMD11,RNASEL,RPS15,SCNN1A,SGPP1,SPINDOC,SYNJ2,TAP1,TLN2,TNIP2,TP53BP1,TREM1	17	14	Cancer, Hematological Disease, Immunological Disease
BMPR2,CAMK2G,CDC45,CDK14,CDK16,CG,CIC,CUL4B,CXCL12,CYP11A1,DENND1A,DTD1,DTL,ETV1,FILIP1L,FSH,HAS2,KIDINS220,KRT18,LMCD1,Lh,MAFF,MAP2K3,Mek,PI4K2A,RBM14,RPRM,Raf,SLC20A1,SLC5A5,SOD1,SORBS3,SPRED2,SPRY4,VEGFC	15	13	Cancer, Organismal Injury and Abnormalities, Cardiovascular System Development and Function
C2CD5,CENPF,CNNM4,DSC2,ESR1,F2,HAUS8,KLC1,KLC2,KLC4,KRT15,KRT18,KRT8,LGALS1,MAPK8IP3,MCM7,MKI67,NEDD1,NFATC4,NRBP1,PHLDB1,PLK1,RNF181,SERPINB5,SERPINE1,SHROOM1,SYNE4,TFAP2C,TGFB1,TJP2,WNK1,WNT5B,WWOX,estrogen receptor,protein phosphatase	15	13	Cancer, Organismal Injury and Abnormalities, Cell-To-Cell Signaling and Interaction
ADAM9,ALK,ARFGEF2,ARHGAP31,CANX,CLRN1,CNKSR3,DNM1L,DOCK2,EFS,EIF4A3,ELMO1,ELMO2,ERG,ETS1,GBF1,HLA-A,HLA-C,ILK,ITGB1,KCNH2,LIMS1,MYOF,NXF1,OSBPL11,PHF12,PVR,PWP1,RALGPS2,SERPINB5,SKIV2L,SLC4A1,SOX2,STX7,SYVN1	15	13	Cellular Movement, Cancer, Endocrine System Disorders
